# Supplementary material for: Multinuclear Magnetic Resonance Spectroscopy at Ultra-High-Field: Assessing Human Cerebral Metabolism in Healthy and Diseased States
Source: Metabolites. 2023 Apr 19;13(4):577. doi: 10.3390/metabo13040577 (PMC10143499; doi:10.3390/metabo13040577)
Supplement: Supplementary file 1 [file metabolites-13-00577-s001.zip]

Archive with 1 entries (1 files):
- metabolites-2307624-supplementary.pdf
